# Supplementary material for: Handheld Briefcase Optical Coherence Tomography with Real-Time Machine Learning Classifier for Middle Ear Infections
Source: Biosensors (Basel). 2021 May 3;11(5):143. doi: 10.3390/bios11050143 (PMC8147830; doi:10.3390/bios11050143)
Supplement: Supplementary file 1 [file biosensors-11-00143-s001.zip]

Archive with 2 entries (2 files):
- ML-briefcase_supplementary_v2.5.pdf
- Supplementary_Video_S1.mp4
